# Supplementary material for: Mechanisms of Quality Preservation in Golden Pomfret Fish Balls Treated with Ultra-High Pressure During Freeze–Thaw Cycles
Source: Foods. 2025 Sep 26;14(19):3342. doi: 10.3390/foods14193342 (PMC12524334; doi:10.3390/foods14193342)
Supplement: Supplementary file 1 [file foods-14-03342-s001.zip]

Archive with 1 entries (1 files):
- foods-3847508-supplementary.pdf
